# Supplementary material for: Telephone-based Frontal Assessment Battery (t-FAB): standardization for the Italian population and clinical usability in neurological diseases
Source: Aging Clin Exp Res. 2022 Jun 14;34(7):1635–44. doi: 10.1007/s40520-022-02155-3 (PMC9194888; doi:10.1007/s40520-022-02155-3)
Supplement: Supplementary file 2 — Supplementary file2 (XLSX 80 KB) [file 40520_2022_2155_MOESM2_ESM.xlsx]

## Sheet: Correzione
Telephone-based Frontal Assessment Battery (tFAB)
Italian version
XX et al. (2022)
						M=motor responses;			AS=adjusted score;
	Age:	60				V=verbal responses;			ES=Equivalent Score
	Education:	5				RS=raw scores;
	Sex:	M
					t-FAB-M
	Sub-test	Item	Range	Score
	t-FAB-1 (0-6)	1 - Conceptualization	0-3	3
		2 - Mental flexibility	0-3	3			RS	AS	ES
	t-FAB-2-M (0-6)	3a - Sensitivity to interference	0-3	3		t-FAB-1	6	6.95787	4
		4a - Inhibitory control	0-3	3		tFAB-2-M	6	6.64541	4
		t-FAB-M (tot)	0-12	12		tFAB-M	12	13.5189	4
					t-FAB-V
	Sub-test	Item	Range	Score
	t-FAB-1 (0-6)	1 - Conceptualization	0-3	3
		2 - Mental flexibility	0-3	1			RS	AS	ES
	t-FAB-2-V (0-6)	3b - Sensitivity to interference	0-3	2		t-FAB-1	4	4.95787	1
		4b - Inhibitory control	0-3	3		t-FAB-2-V	5	5.69183	1
		t-FAB-V-t	0-12	9		t-FAB-V-t	9	10.8255	3

## Sheet: Foglio2
Sesso
F
M
